# Supplementary material for: Estimating mosquito bionomics parameters with a hierarchical Bayesian model
Source: Curr Res Parasitol Vector Borne Dis. 2026 Jul 11;10:100411. doi: 10.1016/j.crpvbd.2026.100411 (PMC13383950; doi:10.1016/j.crpvbd.2026.100411)
Supplement: Supplementary file 2 — Supplementary Tables S3–S9. [file mmc2.xlsx]

## Sheet: Description
Estimating mosquito bionomics parameters with a hierarchical Bayesian model
Supplementary information
Jeanne Lemant, Aurélien Tarroux, Thomas A Smith, Barnabas Zogo, Monica Golumbeanu, Olukayode G. Odufuwa, Seth Irish, Sarah Moore, Emilie Pothin, Clara Champagne
Species-specific estimates of seven bionomics parameters for a large number of Anopheles species.

## Sheet: Table S3 endophagy
Supplementary Table S3. Species-specific estimates for endophagy
name	level	estimate	variance	ci_lower	ci_upper	data
Anopheles	genus	0.406115	0.0198919	0.135221	0.715458	TRUE
Albitarsis	complex	0.454715	0.0048016	0.316163	0.593854	TRUE
Anopheles albimanus	complex	0.286404	0.00572113	0.168237	0.456998	TRUE
Anopheles aquasalis	complex	0.468185	0.00598863	0.317232	0.6202	TRUE
Anopheles darlingi	complex	0.391335	0.00460997	0.262564	0.533063	TRUE
Funestus	complex	0.481061	0.00327023	0.358941	0.589494	TRUE
Gambiae	complex	0.540443	0.00314173	0.409593	0.632483	TRUE
Nili	complex	0.364702	0.00474148	0.238597	0.505789	TRUE
Pseudopunctipennis	complex	0.275467	0.011301	0.0836688	0.477284	TRUE
Punctulatus	complex	0.366084	0.00305779	0.266359	0.486223	TRUE
Anopheles albimanus	species	0.227338	0.000191872	0.200769	0.254951	TRUE
Anopheles aquasalis	species	0.500843	0.00130777	0.429976	0.571629	TRUE
Anopheles arabiensis	species	0.657332	2.00097e-05	0.648483	0.666144	TRUE
Anopheles darlingi	species	0.38052	0.00068311	0.330137	0.432605	TRUE
Anopheles farauti	species	0.361603	6.67375e-05	0.345959	0.377436	TRUE
Anopheles funestus	species	0.534212	3.18058e-05	0.523151	0.544947	TRUE
Anopheles gambiae s.s. / coluzzii	species	0.560557	2.40891e-05	0.550798	0.570381	TRUE
Anopheles nili	species	0.364702	0.00474148	0.238597	0.505789	FALSE
Anopheles moucheti	species	0.406115	0.0198919	0.135221	0.715458	FALSE
Anopheles melas	species	0.540443	0.00314173	0.409593	0.632483	FALSE
Anopheles merus	species	0.540443	0.00314173	0.409593	0.632483	FALSE
Anopheles ovengensis	species	0.364702	0.00474148	0.238597	0.505789	FALSE
Anopheles carnevalei	species	0.364702	0.00474148	0.238597	0.505789	FALSE
Nuneztovari	complex	0.406115	0.0198919	0.135221	0.715458	FALSE
Anopheles marajoara	species	0.454715	0.0048016	0.316163	0.593854	FALSE
Anopheles albitarsis E	species	0.454715	0.0048016	0.316163	0.593854	FALSE
Anopheles nuneztovari B/C	species	0.406115	0.0198919	0.135221	0.715458	FALSE
Anopheles albitarsis A	species	0.454715	0.0048016	0.316163	0.593854	FALSE
Anopheles albitarsis B	species	0.454715	0.0048016	0.316163	0.593854	FALSE
Quadrimaculatus	complex	0.406115	0.0198919	0.135221	0.715458	FALSE
Anopheles quadrimaculatus	species	0.406115	0.0198919	0.135221	0.715458	FALSE
Anopheles freeborni	species	0.406115	0.0198919	0.135221	0.715458	FALSE
Annularis	complex	0.406115	0.0198919	0.135221	0.715458	FALSE
Anopheles aconitus	species	0.481061	0.00327023	0.358941	0.589494	FALSE
Subpictus	complex	0.406115	0.0198919	0.135221	0.715458	FALSE
Dirus	complex	0.406115	0.0198919	0.135221	0.715458	FALSE
Maculatus	complex	0.406115	0.0198919	0.135221	0.715458	FALSE
Barbirostris	complex	0.406115	0.0198919	0.135221	0.715458	FALSE
Anopheles maculatus	species	0.406115	0.0198919	0.135221	0.715458	FALSE
Anopheles barbirostris	species	0.406115	0.0198919	0.135221	0.715458	FALSE
Anopheles flavirostris	species	0.481061	0.00327023	0.358941	0.589494	FALSE
Anopheles sundaicus	species	0.406115	0.0198919	0.135221	0.715458	FALSE
Sundaicus	complex	0.406115	0.0198919	0.135221	0.715458	FALSE
Anopheles sinensis	species	0.406115	0.0198919	0.135221	0.715458	FALSE
Anopheles harrisoni	species	0.481061	0.00327023	0.358941	0.589494	FALSE
Anopheles dirus	species	0.406115	0.0198919	0.135221	0.715458	FALSE
Anopheles minimus	species	0.481061	0.00327023	0.358941	0.589494	FALSE
Anopheles balabacensis	species	0.406115	0.0198919	0.135221	0.715458	FALSE
Anopheles stephensi	species	0.406115	0.0198919	0.135221	0.715458	FALSE
Anopheles anthropophagus	species	0.406115	0.0198919	0.135221	0.715458	FALSE
Anopheles baimaii	species	0.406115	0.0198919	0.135221	0.715458	FALSE
Anopheles leucosphyrus	species	0.406115	0.0198919	0.135221	0.715458	FALSE
Anopheles cracens	species	0.406115	0.0198919	0.135221	0.715458	FALSE
Anopheles fluviatilis T	species	0.481061	0.00327023	0.358941	0.589494	FALSE
Anopheles culicifacies A	species	0.481061	0.00327023	0.358941	0.589494	FALSE
Anopheles culicifacies B	species	0.481061	0.00327023	0.358941	0.589494	FALSE
Anopheles culicifacies C	species	0.481061	0.00327023	0.358941	0.589494	FALSE
Anopheles fluviatilis S	species	0.481061	0.00327023	0.358941	0.589494	FALSE
Anopheles culicifacies D	species	0.481061	0.00327023	0.358941	0.589494	FALSE
Anopheles epiroticus	species	0.406115	0.0198919	0.135221	0.715458	FALSE
Anopheles koliensis	species	0.366084	0.00305779	0.266359	0.486223	FALSE
Anopheles latens	species	0.406115	0.0198919	0.135221	0.715458	FALSE
Leucosphyrus	complex	0.406115	0.0198919	0.135221	0.715458	FALSE
Anopheles subpictus B	species	0.406115	0.0198919	0.135221	0.715458	FALSE
Anopheles punctulatus	species	0.366084	0.00305779	0.266359	0.486223	FALSE
Anopheles fluviatilis	species	0.481061	0.00327023	0.358941	0.589494	FALSE
Anopheles annularis A	species	0.406115	0.0198919	0.135221	0.715458	FALSE
Anopheles culicifacies E	species	0.481061	0.00327023	0.358941	0.589494	FALSE
Anopheles splendidus	species	0.406115	0.0198919	0.135221	0.715458	FALSE
Anopheles nivipes	species	0.406115	0.0198919	0.135221	0.715458	FALSE
Anopheles pseudojamesi	species	0.406115	0.0198919	0.135221	0.715458	FALSE
Anopheles jamesii	species	0.406115	0.0198919	0.135221	0.715458	FALSE
Anopheles kochi	species	0.406115	0.0198919	0.135221	0.715458	FALSE
Anopheles philippinensis	species	0.406115	0.0198919	0.135221	0.715458	FALSE
Anopheles tessellatus	species	0.406115	0.0198919	0.135221	0.715458	FALSE
Anopheles vagus	species	0.406115	0.0198919	0.135221	0.715458	FALSE

## Sheet: Table S4 endophily
Supplementary Table S4. Species-specific estimates for endophily
name	level	estimate	variance	ci_lower	ci_upper	data
Anopheles	genus	0.374405	0.0916746	0.00623698	0.975203	TRUE
Anopheles albimanus	complex	0.117923	0.00680541	0.0364202	0.362332	TRUE
Anopheles darlingi	complex	0.0391124	0.00411778	0.000736836	0.227658	TRUE
Funestus	complex	0.667877	0.0266906	0.26716	0.910063	TRUE
Gambiae	complex	0.717386	0.0182031	0.303693	0.880913	TRUE
Anopheles albimanus	species	0.0895512	0.000419377	0.0538091	0.132327	TRUE
Anopheles darlingi	species	0.0199997	0.000372723	0.00061753	0.0704114	TRUE
Anopheles arabiensis	species	0.717386	0.0182031	0.303693	0.880913	FALSE
Anopheles gambiae s.s. / coluzzii	species	0.717386	0.0182031	0.303693	0.880913	FALSE
Anopheles funestus	species	0.667877	0.0266906	0.26716	0.910063	FALSE
Anopheles nili	species	0.374405	0.0916746	0.00623698	0.975203	FALSE
Anopheles moucheti	species	0.374405	0.0916746	0.00623698	0.975203	FALSE
Nili	complex	0.374405	0.0916746	0.00623698	0.975203	FALSE
Anopheles melas	species	0.717386	0.0182031	0.303693	0.880913	FALSE
Anopheles merus	species	0.717386	0.0182031	0.303693	0.880913	FALSE
Anopheles ovengensis	species	0.374405	0.0916746	0.00623698	0.975203	FALSE
Anopheles carnevalei	species	0.374405	0.0916746	0.00623698	0.975203	FALSE
Pseudopunctipennis	complex	0.374405	0.0916746	0.00623698	0.975203	FALSE
Nuneztovari	complex	0.374405	0.0916746	0.00623698	0.975203	FALSE
Albitarsis	complex	0.374405	0.0916746	0.00623698	0.975203	FALSE
Anopheles aquasalis	species	0.374405	0.0916746	0.00623698	0.975203	FALSE
Anopheles marajoara	species	0.374405	0.0916746	0.00623698	0.975203	FALSE
Anopheles albitarsis E	species	0.374405	0.0916746	0.00623698	0.975203	FALSE
Anopheles nuneztovari B/C	species	0.374405	0.0916746	0.00623698	0.975203	FALSE
Anopheles albitarsis A	species	0.374405	0.0916746	0.00623698	0.975203	FALSE
Anopheles albitarsis B	species	0.374405	0.0916746	0.00623698	0.975203	FALSE
Quadrimaculatus	complex	0.374405	0.0916746	0.00623698	0.975203	FALSE
Anopheles quadrimaculatus	species	0.374405	0.0916746	0.00623698	0.975203	FALSE
Anopheles freeborni	species	0.374405	0.0916746	0.00623698	0.975203	FALSE
Annularis	complex	0.374405	0.0916746	0.00623698	0.975203	FALSE
Anopheles aconitus	species	0.667877	0.0266906	0.26716	0.910063	FALSE
Subpictus	complex	0.374405	0.0916746	0.00623698	0.975203	FALSE
Dirus	complex	0.374405	0.0916746	0.00623698	0.975203	FALSE
Maculatus	complex	0.374405	0.0916746	0.00623698	0.975203	FALSE
Barbirostris	complex	0.374405	0.0916746	0.00623698	0.975203	FALSE
Anopheles maculatus	species	0.374405	0.0916746	0.00623698	0.975203	FALSE
Anopheles barbirostris	species	0.374405	0.0916746	0.00623698	0.975203	FALSE
Anopheles flavirostris	species	0.667877	0.0266906	0.26716	0.910063	FALSE
Anopheles sundaicus	species	0.374405	0.0916746	0.00623698	0.975203	FALSE
Sundaicus	complex	0.374405	0.0916746	0.00623698	0.975203	FALSE
Anopheles sinensis	species	0.374405	0.0916746	0.00623698	0.975203	FALSE
Anopheles harrisoni	species	0.667877	0.0266906	0.26716	0.910063	FALSE
Anopheles dirus	species	0.374405	0.0916746	0.00623698	0.975203	FALSE
Anopheles minimus	species	0.667877	0.0266906	0.26716	0.910063	FALSE
Anopheles balabacensis	species	0.374405	0.0916746	0.00623698	0.975203	FALSE
Anopheles stephensi	species	0.374405	0.0916746	0.00623698	0.975203	FALSE
Anopheles anthropophagus	species	0.374405	0.0916746	0.00623698	0.975203	FALSE
Anopheles baimaii	species	0.374405	0.0916746	0.00623698	0.975203	FALSE
Anopheles leucosphyrus	species	0.374405	0.0916746	0.00623698	0.975203	FALSE
Anopheles cracens	species	0.374405	0.0916746	0.00623698	0.975203	FALSE
Anopheles fluviatilis T	species	0.667877	0.0266906	0.26716	0.910063	FALSE
Anopheles culicifacies A	species	0.667877	0.0266906	0.26716	0.910063	FALSE
Anopheles culicifacies B	species	0.667877	0.0266906	0.26716	0.910063	FALSE
Anopheles culicifacies C	species	0.667877	0.0266906	0.26716	0.910063	FALSE
Anopheles fluviatilis S	species	0.667877	0.0266906	0.26716	0.910063	FALSE
Anopheles culicifacies D	species	0.667877	0.0266906	0.26716	0.910063	FALSE
Anopheles epiroticus	species	0.374405	0.0916746	0.00623698	0.975203	FALSE
Punctulatus	complex	0.374405	0.0916746	0.00623698	0.975203	FALSE
Anopheles koliensis	species	0.374405	0.0916746	0.00623698	0.975203	FALSE
Anopheles latens	species	0.374405	0.0916746	0.00623698	0.975203	FALSE
Leucosphyrus	complex	0.374405	0.0916746	0.00623698	0.975203	FALSE
Anopheles subpictus B	species	0.374405	0.0916746	0.00623698	0.975203	FALSE
Anopheles farauti	species	0.374405	0.0916746	0.00623698	0.975203	FALSE
Anopheles punctulatus	species	0.374405	0.0916746	0.00623698	0.975203	FALSE
Anopheles fluviatilis	species	0.667877	0.0266906	0.26716	0.910063	FALSE
Anopheles annularis A	species	0.374405	0.0916746	0.00623698	0.975203	FALSE
Anopheles culicifacies E	species	0.667877	0.0266906	0.26716	0.910063	FALSE
Anopheles splendidus	species	0.374405	0.0916746	0.00623698	0.975203	FALSE
Anopheles nivipes	species	0.374405	0.0916746	0.00623698	0.975203	FALSE
Anopheles pseudojamesi	species	0.374405	0.0916746	0.00623698	0.975203	FALSE
Anopheles jamesii	species	0.374405	0.0916746	0.00623698	0.975203	FALSE
Anopheles kochi	species	0.374405	0.0916746	0.00623698	0.975203	FALSE
Anopheles philippinensis	species	0.374405	0.0916746	0.00623698	0.975203	FALSE
Anopheles tessellatus	species	0.374405	0.0916746	0.00623698	0.975203	FALSE
Anopheles vagus	species	0.374405	0.0916746	0.00623698	0.975203	FALSE

## Sheet: Table S5 indoor_HBI
Supplementary Table S5. Species-specific estimates for indoor human blood index
name	level	estimate	variance	ci_lower	ci_upper	data
Anopheles	genus	0.781029	0.043971	0.178579	0.992559	TRUE
Anopheles moucheti	complex	0.896238	0.00462517	0.733504	0.977507	TRUE
Anopheles stephensi	complex	0.540508	0.0427241	0.176373	0.894792	TRUE
Funestus	complex	0.885212	0.00331343	0.740604	0.962869	TRUE
Gambiae	complex	0.803035	0.00380188	0.665926	0.910539	TRUE
Nili	complex	0.941263	0.00378214	0.780451	0.998332	TRUE
Anopheles arabiensis	species	0.652493	3.30972e-05	0.640952	0.663626	TRUE
Anopheles funestus	species	0.953289	0.000159592	0.925944	0.975302	TRUE
Anopheles gambiae s.s. / coluzzii	species	0.864304	6.97626e-05	0.847683	0.880375	TRUE
Anopheles melas	species	0.756376	0.000911413	0.694317	0.812812	TRUE
Anopheles merus	species	0.902137	0.0035883	0.762157	0.985767	TRUE
Anopheles moucheti	species	0.93687	0.000190349	0.907339	0.961237	TRUE
Anopheles stephensi	species	0.336298	0.00567767	0.19922	0.490715	TRUE
Anopheles nili	species	0.941263	0.00378214	0.780451	0.998332	FALSE
Anopheles ovengensis	species	0.941263	0.00378214	0.780451	0.998332	FALSE
Anopheles carnevalei	species	0.941263	0.00378214	0.780451	0.998332	FALSE
Anopheles albimanus	species	0.781029	0.043971	0.178579	0.992559	FALSE
Anopheles darlingi	species	0.781029	0.043971	0.178579	0.992559	FALSE
Pseudopunctipennis	complex	0.781029	0.043971	0.178579	0.992559	FALSE
Nuneztovari	complex	0.781029	0.043971	0.178579	0.992559	FALSE
Albitarsis	complex	0.781029	0.043971	0.178579	0.992559	FALSE
Anopheles aquasalis	species	0.781029	0.043971	0.178579	0.992559	FALSE
Anopheles marajoara	species	0.781029	0.043971	0.178579	0.992559	FALSE
Anopheles albitarsis E	species	0.781029	0.043971	0.178579	0.992559	FALSE
Anopheles nuneztovari B/C	species	0.781029	0.043971	0.178579	0.992559	FALSE
Anopheles albitarsis A	species	0.781029	0.043971	0.178579	0.992559	FALSE
Anopheles albitarsis B	species	0.781029	0.043971	0.178579	0.992559	FALSE
Quadrimaculatus	complex	0.781029	0.043971	0.178579	0.992559	FALSE
Anopheles quadrimaculatus	species	0.781029	0.043971	0.178579	0.992559	FALSE
Anopheles freeborni	species	0.781029	0.043971	0.178579	0.992559	FALSE
Annularis	complex	0.781029	0.043971	0.178579	0.992559	FALSE
Anopheles aconitus	species	0.885212	0.00331343	0.740604	0.962869	FALSE
Subpictus	complex	0.781029	0.043971	0.178579	0.992559	FALSE
Dirus	complex	0.781029	0.043971	0.178579	0.992559	FALSE
Maculatus	complex	0.781029	0.043971	0.178579	0.992559	FALSE
Barbirostris	complex	0.781029	0.043971	0.178579	0.992559	FALSE
Anopheles maculatus	species	0.781029	0.043971	0.178579	0.992559	FALSE
Anopheles barbirostris	species	0.781029	0.043971	0.178579	0.992559	FALSE
Anopheles flavirostris	species	0.885212	0.00331343	0.740604	0.962869	FALSE
Anopheles sundaicus	species	0.781029	0.043971	0.178579	0.992559	FALSE
Sundaicus	complex	0.781029	0.043971	0.178579	0.992559	FALSE
Anopheles sinensis	species	0.781029	0.043971	0.178579	0.992559	FALSE
Anopheles harrisoni	species	0.885212	0.00331343	0.740604	0.962869	FALSE
Anopheles dirus	species	0.781029	0.043971	0.178579	0.992559	FALSE
Anopheles minimus	species	0.885212	0.00331343	0.740604	0.962869	FALSE
Anopheles balabacensis	species	0.781029	0.043971	0.178579	0.992559	FALSE
Anopheles anthropophagus	species	0.781029	0.043971	0.178579	0.992559	FALSE
Anopheles baimaii	species	0.781029	0.043971	0.178579	0.992559	FALSE
Anopheles leucosphyrus	species	0.781029	0.043971	0.178579	0.992559	FALSE
Anopheles cracens	species	0.781029	0.043971	0.178579	0.992559	FALSE
Anopheles fluviatilis T	species	0.885212	0.00331343	0.740604	0.962869	FALSE
Anopheles culicifacies A	species	0.885212	0.00331343	0.740604	0.962869	FALSE
Anopheles culicifacies B	species	0.885212	0.00331343	0.740604	0.962869	FALSE
Anopheles culicifacies C	species	0.885212	0.00331343	0.740604	0.962869	FALSE
Anopheles fluviatilis S	species	0.885212	0.00331343	0.740604	0.962869	FALSE
Anopheles culicifacies D	species	0.885212	0.00331343	0.740604	0.962869	FALSE
Anopheles epiroticus	species	0.781029	0.043971	0.178579	0.992559	FALSE
Punctulatus	complex	0.781029	0.043971	0.178579	0.992559	FALSE
Anopheles koliensis	species	0.781029	0.043971	0.178579	0.992559	FALSE
Anopheles latens	species	0.781029	0.043971	0.178579	0.992559	FALSE
Leucosphyrus	complex	0.781029	0.043971	0.178579	0.992559	FALSE
Anopheles subpictus B	species	0.781029	0.043971	0.178579	0.992559	FALSE
Anopheles farauti	species	0.781029	0.043971	0.178579	0.992559	FALSE
Anopheles punctulatus	species	0.781029	0.043971	0.178579	0.992559	FALSE
Anopheles fluviatilis	species	0.885212	0.00331343	0.740604	0.962869	FALSE
Anopheles annularis A	species	0.781029	0.043971	0.178579	0.992559	FALSE
Anopheles culicifacies E	species	0.885212	0.00331343	0.740604	0.962869	FALSE
Anopheles splendidus	species	0.781029	0.043971	0.178579	0.992559	FALSE
Anopheles nivipes	species	0.781029	0.043971	0.178579	0.992559	FALSE
Anopheles pseudojamesi	species	0.781029	0.043971	0.178579	0.992559	FALSE
Anopheles jamesii	species	0.781029	0.043971	0.178579	0.992559	FALSE
Anopheles kochi	species	0.781029	0.043971	0.178579	0.992559	FALSE
Anopheles philippinensis	species	0.781029	0.043971	0.178579	0.992559	FALSE
Anopheles tessellatus	species	0.781029	0.043971	0.178579	0.992559	FALSE
Anopheles vagus	species	0.781029	0.043971	0.178579	0.992559	FALSE

## Sheet: Table S6 outdoor_HBI
Supplementary Table S6. Species-specific estimates for outdoor human blood index
name	level	estimate	variance	ci_lower	ci_upper	data
Anopheles	genus	0.326408	0.021805	0.0759838	0.694622	TRUE
Anopheles albimanus	complex	0.322365	0.0132314	0.125379	0.589025	TRUE
Anopheles stephensi	complex	0.292389	0.0141607	0.0803377	0.554039	TRUE
Funestus	complex	0.280925	0.0100609	0.107917	0.498533	TRUE
Gambiae	complex	0.329646	0.00895573	0.171186	0.545459	TRUE
Nili	complex	0.375731	0.0214683	0.15674	0.74707	TRUE
Anopheles albimanus	species	0.322184	0.00629316	0.180283	0.484687	TRUE
Anopheles arabiensis	species	0.134054	3.81875e-05	0.122381	0.146496	TRUE
Anopheles funestus	species	0.283634	0.015096	0.0868992	0.552423	TRUE
Anopheles gambiae s.s. / coluzzii	species	0.701207	0.00126571	0.629249	0.76721	TRUE
Anopheles stephensi	species	0.221435	0.0138861	0.0449973	0.492228	TRUE
Anopheles nili	species	0.375731	0.0214683	0.15674	0.74707	FALSE
Anopheles moucheti	species	0.326408	0.021805	0.0759838	0.694622	FALSE
Anopheles melas	species	0.329646	0.00895573	0.171186	0.545459	FALSE
Anopheles merus	species	0.329646	0.00895573	0.171186	0.545459	FALSE
Anopheles ovengensis	species	0.375731	0.0214683	0.15674	0.74707	FALSE
Anopheles carnevalei	species	0.375731	0.0214683	0.15674	0.74707	FALSE
Anopheles darlingi	species	0.326408	0.021805	0.0759838	0.694622	FALSE
Pseudopunctipennis	complex	0.326408	0.021805	0.0759838	0.694622	FALSE
Nuneztovari	complex	0.326408	0.021805	0.0759838	0.694622	FALSE
Albitarsis	complex	0.326408	0.021805	0.0759838	0.694622	FALSE
Anopheles aquasalis	species	0.326408	0.021805	0.0759838	0.694622	FALSE
Anopheles marajoara	species	0.326408	0.021805	0.0759838	0.694622	FALSE
Anopheles albitarsis E	species	0.326408	0.021805	0.0759838	0.694622	FALSE
Anopheles nuneztovari B/C	species	0.326408	0.021805	0.0759838	0.694622	FALSE
Anopheles albitarsis A	species	0.326408	0.021805	0.0759838	0.694622	FALSE
Anopheles albitarsis B	species	0.326408	0.021805	0.0759838	0.694622	FALSE
Quadrimaculatus	complex	0.326408	0.021805	0.0759838	0.694622	FALSE
Anopheles quadrimaculatus	species	0.326408	0.021805	0.0759838	0.694622	FALSE
Anopheles freeborni	species	0.326408	0.021805	0.0759838	0.694622	FALSE
Annularis	complex	0.326408	0.021805	0.0759838	0.694622	FALSE
Anopheles aconitus	species	0.280925	0.0100609	0.107917	0.498533	FALSE
Subpictus	complex	0.326408	0.021805	0.0759838	0.694622	FALSE
Dirus	complex	0.326408	0.021805	0.0759838	0.694622	FALSE
Maculatus	complex	0.326408	0.021805	0.0759838	0.694622	FALSE
Barbirostris	complex	0.326408	0.021805	0.0759838	0.694622	FALSE
Anopheles maculatus	species	0.326408	0.021805	0.0759838	0.694622	FALSE
Anopheles barbirostris	species	0.326408	0.021805	0.0759838	0.694622	FALSE
Anopheles flavirostris	species	0.280925	0.0100609	0.107917	0.498533	FALSE
Anopheles sundaicus	species	0.326408	0.021805	0.0759838	0.694622	FALSE
Sundaicus	complex	0.326408	0.021805	0.0759838	0.694622	FALSE
Anopheles sinensis	species	0.326408	0.021805	0.0759838	0.694622	FALSE
Anopheles harrisoni	species	0.280925	0.0100609	0.107917	0.498533	FALSE
Anopheles dirus	species	0.326408	0.021805	0.0759838	0.694622	FALSE
Anopheles minimus	species	0.280925	0.0100609	0.107917	0.498533	FALSE
Anopheles balabacensis	species	0.326408	0.021805	0.0759838	0.694622	FALSE
Anopheles anthropophagus	species	0.326408	0.021805	0.0759838	0.694622	FALSE
Anopheles baimaii	species	0.326408	0.021805	0.0759838	0.694622	FALSE
Anopheles leucosphyrus	species	0.326408	0.021805	0.0759838	0.694622	FALSE
Anopheles cracens	species	0.326408	0.021805	0.0759838	0.694622	FALSE
Anopheles fluviatilis T	species	0.280925	0.0100609	0.107917	0.498533	FALSE
Anopheles culicifacies A	species	0.280925	0.0100609	0.107917	0.498533	FALSE
Anopheles culicifacies B	species	0.280925	0.0100609	0.107917	0.498533	FALSE
Anopheles culicifacies C	species	0.280925	0.0100609	0.107917	0.498533	FALSE
Anopheles fluviatilis S	species	0.280925	0.0100609	0.107917	0.498533	FALSE
Anopheles culicifacies D	species	0.280925	0.0100609	0.107917	0.498533	FALSE
Anopheles epiroticus	species	0.326408	0.021805	0.0759838	0.694622	FALSE
Punctulatus	complex	0.326408	0.021805	0.0759838	0.694622	FALSE
Anopheles koliensis	species	0.326408	0.021805	0.0759838	0.694622	FALSE
Anopheles latens	species	0.326408	0.021805	0.0759838	0.694622	FALSE
Leucosphyrus	complex	0.326408	0.021805	0.0759838	0.694622	FALSE
Anopheles subpictus B	species	0.326408	0.021805	0.0759838	0.694622	FALSE
Anopheles farauti	species	0.326408	0.021805	0.0759838	0.694622	FALSE
Anopheles punctulatus	species	0.326408	0.021805	0.0759838	0.694622	FALSE
Anopheles fluviatilis	species	0.280925	0.0100609	0.107917	0.498533	FALSE
Anopheles annularis A	species	0.326408	0.021805	0.0759838	0.694622	FALSE
Anopheles culicifacies E	species	0.280925	0.0100609	0.107917	0.498533	FALSE
Anopheles splendidus	species	0.326408	0.021805	0.0759838	0.694622	FALSE
Anopheles nivipes	species	0.326408	0.021805	0.0759838	0.694622	FALSE
Anopheles pseudojamesi	species	0.326408	0.021805	0.0759838	0.694622	FALSE
Anopheles jamesii	species	0.326408	0.021805	0.0759838	0.694622	FALSE
Anopheles kochi	species	0.326408	0.021805	0.0759838	0.694622	FALSE
Anopheles philippinensis	species	0.326408	0.021805	0.0759838	0.694622	FALSE
Anopheles tessellatus	species	0.326408	0.021805	0.0759838	0.694622	FALSE
Anopheles vagus	species	0.326408	0.021805	0.0759838	0.694622	FALSE

## Sheet: Table S7 parous_rate
Supplementary Table S7. Species-specific estimates for parous rate
name	level	estimate	variance	ci_lower	ci_upper	data
Anopheles	genus	0.563172	0.0142566	0.308934	0.78375	TRUE
Albitarsis	complex	0.503068	0.00356161	0.391446	0.624329	TRUE
Annularis	complex	0.567562	0.00309577	0.453567	0.675584	TRUE
Anopheles darlingi	complex	0.497174	0.00393865	0.380069	0.623897	TRUE
Anopheles moucheti	complex	0.682343	0.00321484	0.55701	0.779284	TRUE
Barbirostris	complex	0.558612	0.012674	0.331286	0.767529	TRUE
Dirus	complex	0.579909	0.00319368	0.461032	0.684665	TRUE
Funestus	complex	0.71175	0.00157566	0.608379	0.773301	TRUE
Gambiae	complex	0.603122	0.00116723	0.532609	0.668824	TRUE
Hyrcanus	complex	0.627845	0.00197683	0.533161	0.710224	TRUE
Maculatus	complex	0.497843	0.00368199	0.383739	0.622043	TRUE
Nili	complex	0.633365	0.00289675	0.519478	0.733508	TRUE
Nuneztovari	complex	0.367653	0.00668387	0.243513	0.570564	TRUE
Pseudopunctipennis	complex	0.581539	0.00326439	0.463171	0.691193	TRUE
Punctulatus	complex	0.498962	0.00219692	0.409962	0.600727	TRUE
Subpictus	complex	0.562427	0.00359012	0.441856	0.677853	TRUE
Anopheles aconitus	species	0.741953	0.000290504	0.707806	0.774031	TRUE
Anopheles anthropophagus	species	0.649935	0.000218452	0.621269	0.678107	TRUE
Anopheles arabiensis	species	0.538506	1.213e-05	0.531892	0.545405	TRUE
Anopheles baimaii	species	0.5872	0.000280484	0.555011	0.619689	TRUE
Anopheles darlingi	species	0.467334	0.000259575	0.434868	0.498483	TRUE
Anopheles farauti	species	0.418261	0.000119615	0.396859	0.439511	TRUE
Anopheles funestus	species	0.755777	7.2752e-05	0.739151	0.772626	TRUE
Anopheles gambiae s.s. / coluzzii	species	0.613314	1.27969e-05	0.606378	0.620262	TRUE
Anopheles merus	species	0.619852	0.00309359	0.506607	0.727207	TRUE
Anopheles moucheti	species	0.727305	5.0176e-05	0.713233	0.740845	TRUE
Anopheles sinensis	species	0.631286	0.00034162	0.594529	0.66755	TRUE
Anopheles nili	species	0.633365	0.00289675	0.519478	0.733508	FALSE
Anopheles melas	species	0.603122	0.00116723	0.532609	0.668824	FALSE
Anopheles ovengensis	species	0.633365	0.00289675	0.519478	0.733508	FALSE
Anopheles carnevalei	species	0.633365	0.00289675	0.519478	0.733508	FALSE
Anopheles albimanus	species	0.563172	0.0142566	0.308934	0.78375	FALSE
Anopheles aquasalis	species	0.563172	0.0142566	0.308934	0.78375	FALSE
Anopheles marajoara	species	0.503068	0.00356161	0.391446	0.624329	FALSE
Anopheles albitarsis E	species	0.503068	0.00356161	0.391446	0.624329	FALSE
Anopheles nuneztovari B/C	species	0.367653	0.00668387	0.243513	0.570564	FALSE
Anopheles albitarsis A	species	0.503068	0.00356161	0.391446	0.624329	FALSE
Anopheles albitarsis B	species	0.503068	0.00356161	0.391446	0.624329	FALSE
Quadrimaculatus	complex	0.563172	0.0142566	0.308934	0.78375	FALSE
Anopheles quadrimaculatus	species	0.563172	0.0142566	0.308934	0.78375	FALSE
Anopheles freeborni	species	0.563172	0.0142566	0.308934	0.78375	FALSE
Anopheles maculatus	species	0.497843	0.00368199	0.383739	0.622043	FALSE
Anopheles barbirostris	species	0.558612	0.012674	0.331286	0.767529	FALSE
Anopheles flavirostris	species	0.71175	0.00157566	0.608379	0.773301	FALSE
Anopheles sundaicus	species	0.563172	0.0142566	0.308934	0.78375	FALSE
Sundaicus	complex	0.563172	0.0142566	0.308934	0.78375	FALSE
Anopheles harrisoni	species	0.71175	0.00157566	0.608379	0.773301	FALSE
Anopheles dirus	species	0.579909	0.00319368	0.461032	0.684665	FALSE
Anopheles minimus	species	0.71175	0.00157566	0.608379	0.773301	FALSE
Anopheles balabacensis	species	0.563172	0.0142566	0.308934	0.78375	FALSE
Anopheles stephensi	species	0.563172	0.0142566	0.308934	0.78375	FALSE
Anopheles leucosphyrus	species	0.563172	0.0142566	0.308934	0.78375	FALSE
Anopheles cracens	species	0.579909	0.00319368	0.461032	0.684665	FALSE
Anopheles fluviatilis T	species	0.71175	0.00157566	0.608379	0.773301	FALSE
Anopheles culicifacies A	species	0.71175	0.00157566	0.608379	0.773301	FALSE
Anopheles culicifacies B	species	0.71175	0.00157566	0.608379	0.773301	FALSE
Anopheles culicifacies C	species	0.71175	0.00157566	0.608379	0.773301	FALSE
Anopheles fluviatilis S	species	0.71175	0.00157566	0.608379	0.773301	FALSE
Anopheles culicifacies D	species	0.71175	0.00157566	0.608379	0.773301	FALSE
Anopheles epiroticus	species	0.563172	0.0142566	0.308934	0.78375	FALSE
Anopheles koliensis	species	0.498962	0.00219692	0.409962	0.600727	FALSE
Anopheles latens	species	0.563172	0.0142566	0.308934	0.78375	FALSE
Leucosphyrus	complex	0.563172	0.0142566	0.308934	0.78375	FALSE
Anopheles subpictus B	species	0.562427	0.00359012	0.441856	0.677853	FALSE
Anopheles punctulatus	species	0.498962	0.00219692	0.409962	0.600727	FALSE
Anopheles fluviatilis	species	0.71175	0.00157566	0.608379	0.773301	FALSE
Anopheles annularis A	species	0.567562	0.00309577	0.453567	0.675584	FALSE
Anopheles culicifacies E	species	0.71175	0.00157566	0.608379	0.773301	FALSE
Anopheles splendidus	species	0.563172	0.0142566	0.308934	0.78375	FALSE
Anopheles nivipes	species	0.563172	0.0142566	0.308934	0.78375	FALSE
Anopheles pseudojamesi	species	0.563172	0.0142566	0.308934	0.78375	FALSE
Anopheles jamesii	species	0.563172	0.0142566	0.308934	0.78375	FALSE
Anopheles kochi	species	0.563172	0.0142566	0.308934	0.78375	FALSE
Anopheles philippinensis	species	0.567562	0.00309577	0.453567	0.675584	FALSE
Anopheles tessellatus	species	0.563172	0.0142566	0.308934	0.78375	FALSE
Anopheles vagus	species	0.563172	0.0142566	0.308934	0.78375	FALSE

## Sheet: Table S8 resting_duration
Supplementary Table S8. Species-specific estimates for resting duration
name	level	estimate	variance	ci_lower	ci_upper	data
Anopheles	genus	2.2515	9.51915	1.13084	6.1807	TRUE
Annularis	complex	1.94613	0.420207	1.2675	3.61569	TRUE
Funestus	complex	1.93768	0.401377	1.28069	3.4908	TRUE
Gambiae	complex	1.49485	0.0626142	1.15965	2.10431	TRUE
Maculatus	complex	2.11838	0.723639	1.31289	4.23184	TRUE
Subpictus	complex	2.22494	0.992518	1.3093	4.73876	TRUE
Anopheles arabiensis	species	1.72993	0.00137774	1.65922	1.80565	TRUE
Anopheles gambiae s.s. / coluzzii	species	1.07469	0.000616668	1.03524	1.13084	TRUE
Anopheles funestus	species	1.93768	0.401377	1.28069	3.4908	FALSE
Anopheles nili	species	2.2515	9.51915	1.13084	6.1807	FALSE
Anopheles moucheti	species	2.2515	9.51915	1.13084	6.1807	FALSE
Nili	complex	2.2515	9.51915	1.13084	6.1807	FALSE
Anopheles melas	species	1.49485	0.0626142	1.15965	2.10431	FALSE
Anopheles merus	species	1.49485	0.0626142	1.15965	2.10431	FALSE
Anopheles ovengensis	species	2.2515	9.51915	1.13084	6.1807	FALSE
Anopheles carnevalei	species	2.2515	9.51915	1.13084	6.1807	FALSE
Anopheles albimanus	species	2.2515	9.51915	1.13084	6.1807	FALSE
Anopheles darlingi	species	2.2515	9.51915	1.13084	6.1807	FALSE
Pseudopunctipennis	complex	2.2515	9.51915	1.13084	6.1807	FALSE
Nuneztovari	complex	2.2515	9.51915	1.13084	6.1807	FALSE
Albitarsis	complex	2.2515	9.51915	1.13084	6.1807	FALSE
Anopheles aquasalis	species	2.2515	9.51915	1.13084	6.1807	FALSE
Anopheles marajoara	species	2.2515	9.51915	1.13084	6.1807	FALSE
Anopheles albitarsis E	species	2.2515	9.51915	1.13084	6.1807	FALSE
Anopheles nuneztovari B/C	species	2.2515	9.51915	1.13084	6.1807	FALSE
Anopheles albitarsis A	species	2.2515	9.51915	1.13084	6.1807	FALSE
Anopheles albitarsis B	species	2.2515	9.51915	1.13084	6.1807	FALSE
Quadrimaculatus	complex	2.2515	9.51915	1.13084	6.1807	FALSE
Anopheles quadrimaculatus	species	2.2515	9.51915	1.13084	6.1807	FALSE
Anopheles freeborni	species	2.2515	9.51915	1.13084	6.1807	FALSE
Anopheles aconitus	species	1.93768	0.401377	1.28069	3.4908	FALSE
Dirus	complex	2.2515	9.51915	1.13084	6.1807	FALSE
Barbirostris	complex	2.2515	9.51915	1.13084	6.1807	FALSE
Anopheles maculatus	species	2.11838	0.723639	1.31289	4.23184	FALSE
Anopheles barbirostris	species	2.2515	9.51915	1.13084	6.1807	FALSE
Anopheles flavirostris	species	1.93768	0.401377	1.28069	3.4908	FALSE
Anopheles sundaicus	species	2.2515	9.51915	1.13084	6.1807	FALSE
Sundaicus	complex	2.2515	9.51915	1.13084	6.1807	FALSE
Anopheles sinensis	species	2.2515	9.51915	1.13084	6.1807	FALSE
Anopheles harrisoni	species	1.93768	0.401377	1.28069	3.4908	FALSE
Anopheles dirus	species	2.2515	9.51915	1.13084	6.1807	FALSE
Anopheles minimus	species	1.93768	0.401377	1.28069	3.4908	FALSE
Anopheles balabacensis	species	2.2515	9.51915	1.13084	6.1807	FALSE
Anopheles stephensi	species	2.2515	9.51915	1.13084	6.1807	FALSE
Anopheles anthropophagus	species	2.2515	9.51915	1.13084	6.1807	FALSE
Anopheles baimaii	species	2.2515	9.51915	1.13084	6.1807	FALSE
Anopheles leucosphyrus	species	2.2515	9.51915	1.13084	6.1807	FALSE
Anopheles cracens	species	2.2515	9.51915	1.13084	6.1807	FALSE
Anopheles fluviatilis T	species	1.93768	0.401377	1.28069	3.4908	FALSE
Anopheles culicifacies A	species	1.93768	0.401377	1.28069	3.4908	FALSE
Anopheles culicifacies B	species	1.93768	0.401377	1.28069	3.4908	FALSE
Anopheles culicifacies C	species	1.93768	0.401377	1.28069	3.4908	FALSE
Anopheles fluviatilis S	species	1.93768	0.401377	1.28069	3.4908	FALSE
Anopheles culicifacies D	species	1.93768	0.401377	1.28069	3.4908	FALSE
Anopheles epiroticus	species	2.2515	9.51915	1.13084	6.1807	FALSE
Punctulatus	complex	2.2515	9.51915	1.13084	6.1807	FALSE
Anopheles koliensis	species	2.2515	9.51915	1.13084	6.1807	FALSE
Anopheles latens	species	2.2515	9.51915	1.13084	6.1807	FALSE
Leucosphyrus	complex	2.2515	9.51915	1.13084	6.1807	FALSE
Anopheles subpictus B	species	2.22494	0.992518	1.3093	4.73876	FALSE
Anopheles farauti	species	2.2515	9.51915	1.13084	6.1807	FALSE
Anopheles punctulatus	species	2.2515	9.51915	1.13084	6.1807	FALSE
Anopheles fluviatilis	species	1.93768	0.401377	1.28069	3.4908	FALSE
Anopheles annularis A	species	1.94613	0.420207	1.2675	3.61569	FALSE
Anopheles culicifacies E	species	1.93768	0.401377	1.28069	3.4908	FALSE
Anopheles splendidus	species	2.2515	9.51915	1.13084	6.1807	FALSE
Anopheles nivipes	species	2.2515	9.51915	1.13084	6.1807	FALSE
Anopheles pseudojamesi	species	2.2515	9.51915	1.13084	6.1807	FALSE
Anopheles jamesii	species	2.2515	9.51915	1.13084	6.1807	FALSE
Anopheles kochi	species	2.2515	9.51915	1.13084	6.1807	FALSE
Anopheles philippinensis	species	1.94613	0.420207	1.2675	3.61569	FALSE
Anopheles tessellatus	species	2.2515	9.51915	1.13084	6.1807	FALSE
Anopheles vagus	species	2.2515	9.51915	1.13084	6.1807	FALSE

## Sheet: Table S9 sac_rate
Supplementary Table S9. Species-specific estimates for sac rate
name	level	estimate	variance	ci_lower	ci_upper	data
Anopheles	genus	0.461414	0.0207634	0.171021	0.761522	TRUE
Annularis	complex	0.555586	0.011465	0.355577	0.765285	TRUE
Anopheles albimanus	complex	0.428702	0.00563374	0.278753	0.586156	TRUE
Anopheles kochi	complex	0.619066	0.0109078	0.410654	0.77825	TRUE
Anopheles tessellatus	complex	0.50739	0.0112676	0.30297	0.725358	TRUE
Anopheles vagus	complex	0.481138	0.00882013	0.296508	0.666405	TRUE
Barbirostris	complex	0.29828	0.0128795	0.129327	0.529322	TRUE
Dirus	complex	0.396411	0.00670624	0.253613	0.571124	TRUE
Funestus	complex	0.51834	0.00484569	0.370727	0.638694	TRUE
Gambiae	complex	0.556533	0.00530513	0.398294	0.692416	TRUE
Hyrcanus	complex	0.330043	0.0134308	0.121895	0.549654	TRUE
Jamesii	complex	0.445709	0.00697511	0.285508	0.616836	TRUE
Maculatus	complex	0.486712	0.00566607	0.327131	0.636703	TRUE
Sundaicus	complex	0.392502	0.00892065	0.214121	0.574373	TRUE
Anopheles aconitus	species	0.482737	0.00423007	0.354661	0.600652	TRUE
Anopheles albimanus	species	0.405086	0.000180164	0.378538	0.431534	TRUE
Anopheles epiroticus	species	0.347924	0.00470451	0.218208	0.488797	TRUE
Anopheles gambiae s.s. / coluzzii	species	0.623078	0.00439322	0.49914	0.758999	TRUE
Anopheles jamesii	species	0.433146	0.00281978	0.327304	0.5371	TRUE
Anopheles kochi	species	0.711278	0.000827749	0.653602	0.76554	TRUE
Anopheles philippinensis	species	0.610315	0.00879107	0.422698	0.781998	TRUE
Anopheles sinensis	species	0.255522	0.00726477	0.10863	0.440305	TRUE
Anopheles tessellatus	species	0.534067	0.0119953	0.322275	0.745755	TRUE
Anopheles vagus	species	0.491771	0.00714587	0.33129	0.66068	TRUE
Anopheles arabiensis	species	0.556533	0.00530513	0.398294	0.692416	FALSE
Anopheles funestus	species	0.51834	0.00484569	0.370727	0.638694	FALSE
Anopheles nili	species	0.461414	0.0207634	0.171021	0.761522	FALSE
Anopheles moucheti	species	0.461414	0.0207634	0.171021	0.761522	FALSE
Nili	complex	0.461414	0.0207634	0.171021	0.761522	FALSE
Anopheles melas	species	0.556533	0.00530513	0.398294	0.692416	FALSE
Anopheles merus	species	0.556533	0.00530513	0.398294	0.692416	FALSE
Anopheles ovengensis	species	0.461414	0.0207634	0.171021	0.761522	FALSE
Anopheles carnevalei	species	0.461414	0.0207634	0.171021	0.761522	FALSE
Anopheles darlingi	species	0.461414	0.0207634	0.171021	0.761522	FALSE
Pseudopunctipennis	complex	0.461414	0.0207634	0.171021	0.761522	FALSE
Nuneztovari	complex	0.461414	0.0207634	0.171021	0.761522	FALSE
Albitarsis	complex	0.461414	0.0207634	0.171021	0.761522	FALSE
Anopheles aquasalis	species	0.461414	0.0207634	0.171021	0.761522	FALSE
Anopheles marajoara	species	0.461414	0.0207634	0.171021	0.761522	FALSE
Anopheles albitarsis E	species	0.461414	0.0207634	0.171021	0.761522	FALSE
Anopheles nuneztovari B/C	species	0.461414	0.0207634	0.171021	0.761522	FALSE
Anopheles albitarsis A	species	0.461414	0.0207634	0.171021	0.761522	FALSE
Anopheles albitarsis B	species	0.461414	0.0207634	0.171021	0.761522	FALSE
Quadrimaculatus	complex	0.461414	0.0207634	0.171021	0.761522	FALSE
Anopheles quadrimaculatus	species	0.461414	0.0207634	0.171021	0.761522	FALSE
Anopheles freeborni	species	0.461414	0.0207634	0.171021	0.761522	FALSE
Subpictus	complex	0.461414	0.0207634	0.171021	0.761522	FALSE
Anopheles maculatus	species	0.486712	0.00566607	0.327131	0.636703	FALSE
Anopheles barbirostris	species	0.29828	0.0128795	0.129327	0.529322	FALSE
Anopheles flavirostris	species	0.51834	0.00484569	0.370727	0.638694	FALSE
Anopheles sundaicus	species	0.392502	0.00892065	0.214121	0.574373	FALSE
Anopheles harrisoni	species	0.51834	0.00484569	0.370727	0.638694	FALSE
Anopheles dirus	species	0.396411	0.00670624	0.253613	0.571124	FALSE
Anopheles minimus	species	0.51834	0.00484569	0.370727	0.638694	FALSE
Anopheles balabacensis	species	0.461414	0.0207634	0.171021	0.761522	FALSE
Anopheles stephensi	species	0.461414	0.0207634	0.171021	0.761522	FALSE
Anopheles anthropophagus	species	0.330043	0.0134308	0.121895	0.549654	FALSE
Anopheles baimaii	species	0.396411	0.00670624	0.253613	0.571124	FALSE
Anopheles leucosphyrus	species	0.461414	0.0207634	0.171021	0.761522	FALSE
Anopheles cracens	species	0.396411	0.00670624	0.253613	0.571124	FALSE
Anopheles fluviatilis T	species	0.51834	0.00484569	0.370727	0.638694	FALSE
Anopheles culicifacies A	species	0.51834	0.00484569	0.370727	0.638694	FALSE
Anopheles culicifacies B	species	0.51834	0.00484569	0.370727	0.638694	FALSE
Anopheles culicifacies C	species	0.51834	0.00484569	0.370727	0.638694	FALSE
Anopheles fluviatilis S	species	0.51834	0.00484569	0.370727	0.638694	FALSE
Anopheles culicifacies D	species	0.51834	0.00484569	0.370727	0.638694	FALSE
Punctulatus	complex	0.461414	0.0207634	0.171021	0.761522	FALSE
Anopheles koliensis	species	0.461414	0.0207634	0.171021	0.761522	FALSE
Anopheles latens	species	0.461414	0.0207634	0.171021	0.761522	FALSE
Leucosphyrus	complex	0.461414	0.0207634	0.171021	0.761522	FALSE
Anopheles subpictus B	species	0.461414	0.0207634	0.171021	0.761522	FALSE
Anopheles farauti	species	0.461414	0.0207634	0.171021	0.761522	FALSE
Anopheles punctulatus	species	0.461414	0.0207634	0.171021	0.761522	FALSE
Anopheles fluviatilis	species	0.51834	0.00484569	0.370727	0.638694	FALSE
Anopheles annularis A	species	0.555586	0.011465	0.355577	0.765285	FALSE
Anopheles culicifacies E	species	0.51834	0.00484569	0.370727	0.638694	FALSE
Anopheles splendidus	species	0.445709	0.00697511	0.285508	0.616836	FALSE
Anopheles nivipes	species	0.461414	0.0207634	0.171021	0.761522	FALSE
Anopheles pseudojamesi	species	0.445709	0.00697511	0.285508	0.616836	FALSE
